# Supplementary material for: Whole exome sequencing and homozygosity mapping reveals genetic defects in consanguineous Iranian families with inherited retinal dystrophies
Source: Sci Rep. 2020 Nov 10;10:19413. doi: 10.1038/s41598-020-75841-9 (PMC7655865; doi:10.1038/s41598-020-75841-9)
Supplement: Supplementary file 2 — Supplementary Table 2. [file 41598_2020_75841_MOESM2_ESM.xlsx]

## Sheet: all.hom
Supplementary table 2. Additional (homozygous) candidate variants
Patient	Type	Gene	RefSeq	Transcript variant	Protein variant	Zygosity
F004H-S	nonsynonymous SNV	TMEM216	NM_001173991.2	c.5T>C	p.Leu2Pro	hom
F026FAT-AS	nonsynonymous SNV	MFRP	NM_031433.4	c.299C>T	p.Ala100Val	hom
F032NA-E	nonsynonymous SNV	PAX6	NM_001368915.1	c.1244A>G	p.Asn415Ser	hom
F032NA-E	nonsynonymous SNV	ZNF423	NM_015069.4	c.1572G>T	p.Met524Ile	hom
